# Supplementary material for: Bioreactor Co-Cultivation of High Lipid and Carotenoid Producing Yeast Rhodotorula kratochvilovae and Several Microalgae under Stress
Source: Microorganisms. 2021 May 28;9(6):1160. doi: 10.3390/microorganisms9061160 (PMC8228999; doi:10.3390/microorganisms9061160)
Supplement: Supplementary file 1 [file microorganisms-09-01160-s001.zip]

Archive with 1 entries (1 files):
- microorganisms-1224739-supplementary.pdf
